# Supplementary material for: Angiotensin-Converting Enzyme Gene Polymorphisms and Diabetic Neuropathy: Insights from a Scoping Review and Scientometric Analysis
Source: Diseases. 2025 Sep 1;13(9):289. doi: 10.3390/diseases13090289 (PMC12468817; doi:10.3390/diseases13090289)
Supplement: Supplementary file 1 [file diseases-13-00289-s001.zip]

Archive with 2 entries (2 files):
- diseases-3816935-supplementary/Melo et al., 2025 - PRISMA-ScR-Fillable-Checklist for Scoping Review.pdf
- diseases-3816935-supplementary/Melo et al., 2025 - Supplementary Materials - Table S1.xlsx
