# Supplementary material for: Angiotensin-Converting Enzyme Gene Polymorphisms and Diabetic Neuropathy: Insights from a Scoping Review and Scientometric Analysis
Source: Diseases. 2025 Sep 1;13(9):289. doi: 10.3390/diseases13090289 (PMC12468817; doi:10.3390/diseases13090289)
Supplement: Supplementary file 1 [file diseases-13-00289-s001.zip › diseases-3816935-supplementary/Melo et al., 2025 - Supplementary Materials - Table S1.xlsx]

## Sheet: Planilha1
Authors	Article's title	Year of publication	Reason for exclusion
Nosikov et al.	Genomics of type 1 diabetes mellitus and its late complications	2004	Wrong study design.
Ah-Harbi e al.	Genetic combination of angiotensin- converting enzyme with methylene tetrahydrofolate reductase polymorphisms and the risk of type 2 diabetes mellitus in Bahrain	2013	Wrong study design.
Costacou et al.	Identifying Genetic Susceptibilities to Diabetes-related Complications among Individuals at Low Risk of Complications: An Application of Tree-Structured Survival Analysis	2006	Wrong study design.
Flatt et al.	Predictors of Recurrent Severe Hypoglycemia in Adults With Type 1 Diabetes and Impaired Awareness of Hypoglycemia During the HypoCOMPaSS Study	2020	Wrong study design.
Mansour et al.	Microvascular and macrovascular complications of type 2 diabetes mellitus: Exome wide association analyses	2023	Wrong study design.
Rathika et al.	Involvement of HLA-DR/DQ, ApoE and ACE I/D Gene Polymorphisms in Development of Secondary Complication in South Indian T2DM Patients	2012	Wrong study design.
Stephens et al.	The D-allele of the ACE I/D gene polymorphism is associated with peripheral neuropathy in women with type 2 diabetes mellitus with Type 2 diabetes mellitus in Caucasian subjects	2003	Study not retrieved.
Tordai et al.	Genetic Factors Associated with the Development of Neuropathy in Type 2 Diabetes	2024	Wrong study design.
Stoian et al.	ACE gene polymorphism in Romanian patients with diabetic neuropathy	2011	Wrong study design.
Moleda et al.	Relationship between I/D polymorphism of angiotensin I converting enzyme gene and microvascular complications in type 2 diabetic patients	2025	Non-roman language.
Harada et al.	Genetic study of type 2 diabetes mellitus using polymerase chain reaction (PCR) genotyping	2002	Study not retrieved.
Maydannik et al.	Influence of polymorphisms of some genes on parameters of nerve conduction in children with diabetes mellitus type 1	2015	Non-roman language.
Jurado et al.	Cardiovascular disease, diabetic polyneuropathy and ACE gene polymorphisms in the North Catalonia Diabetes Study (NCDS)	2006	Wrong study design.
Khan et al.	Association of ace gene insertion/deletion polymorphism with diabetic peripheral neuropathy in population of khyber pakhtunkhwa pakistan	2021	Study not retrieved.
